# Supplementary material for: ﻿Lepisorusmedioximus (Polypodiales, Polypodiaceae), a new species from Shan State of Myanmar
Source: PhytoKeys. 2022 Jun 20;201:23–34. doi: 10.3897/phytokeys.201.84911 (PMC9848922; doi:10.3897/phytokeys.201.84911)
Supplement: Supplementary material 1 — Table S1 [file phytokeys-201-023_article-84911__-s001.xlsx]

## Sheet: Sheet1
Table S1. A Checklist for Lepisorus s.s. (sense strict) species occurrence in Yunnan and the adjacent regions of Indochina
Species	Section	Myanmar	Yunnan	Thailand	Laos
Lepisorus annamensis (C.Chr.) Li Wang	Belvisia	Khine & Schneider 2020		Lindsay &Middleton 2012	Qi et al. 2013
Lepisorus henryi (Hieron. ex C.Chr.) Li Wang	Belvisia	Khine & Schneider 2020	Qi et al. 2013	Lindsay &Middleton 2012	Vongthavone et al. 2021
Lepisorus mucronatus (Fee) Li Wang	Belvisia	Khine & Schneider 2020	Qi et al. 2013	Lindsay &Middleton 2012
Lepisorus spicatus (L.f) Li Wang	Belvisia	Khine & Schneider 2020		Lindsay &Middleton 2012	Vongthavone et al. 2021
Lepisorus cespitosus Y.X.Lin	Caespes		Fujiwara et al. 2020
Lepisorus miyoshianus (Makino) Fraser-Jenj. & Subh.Chandra	Drymotaenium		Qi et al. 2013
Lepisorus clathratus Ching s.l. (incl. L. albertii (Regel) Ching)	Hymenophyton		Qi et al. 2013
Lepisorus waltonii (Ching) S.L.Yu	Hymenophyton		Qi et al. 2013
Lepisorus asterolepis (Baker) Ching	Lepisorus	Khine & Schneider 2020	Qi et al. 2013
Lepisorus kuchenensis Ching	Lepisorus		Qi et al. 2013
Lepisorus macrosphaerus Ching	Lepisorus	Khine & Schneider 2020	Qi et al. 2013
Lepisorus marginatus Ching	Lepisorus		Qi et al. 2013
Lepisorus nudus Ching	Lepisorus	Khine & Schneider 2020	Qi et al. 2013	Lindsay &Middleton 2012
Lepisorus bicolor Ching	Pachyphyllon	Khine & Schneider 2020	Qi et al. 2013	Lindsay &Middleton 2012
Lepisorus mehrae Fraser-Jenk.	Pachyphyllon	Khine & Schneider 2020
Lepisorus morrisonensis (Hayata) H.Ito	Pachyphyllon		Qi et al. 2013
Lepisorus oosphaerus Ching	Pachyphyllon	Khine & Schneider 2020		Lindsay &Middleton 2012
Lepisorus scolopendrium (Buch.-Ham. ex D.Don) Mehra & Bir	Pachyphyllon	Khine & Schneider 2020	Qi et al. 2013	Lindsay &Middleton 2012	Lindsay &Middleton 2012
Lepisorus longifolius (Blume) Holttum	Paragramma	Khine & Schneider 2020		Lindsay &Middleton 2012
Lepisorus jakonensis (Blanf.) Fraser-Jenk. & J.Krieg.	Pseudoclathrati		Zhao et al. 2020
Lepisorus angustus Ching	Pseudovittaria		Qi et al. 2013
Lepisorus confluens W.M.Chu	Pseudovittaria		Qi et al. 2013
Lepisorus contortus Ching	Pseudovittaria	Khine & Schneider 2020	Qi et al. 2013	Lindsay &Middleton 2012
Lepisorus elegans Ching & W.M.Chu	Pseudovittaria		Qi et al. 2013
Lepisorus heterolepis Ching	Pseudovittaria		Qi et al. 2013	Lindsay &Middleton 2012
Lepisorus lineariformis Ching & S.K.Wu	Pseudovittaria		Qi et al. 2013
Lepisorus luchunensis Y.X.Lin	Pseudovittaria		Qi et al. 2013
Lepisorus obscurevenulosus Ching	Pseudovittaria	Khine & Schneider 2020	Qi et al. 2013
Lepisorus oligolepidus Ching	Pseudovittaria	Khine & Schneider 2020	Qi et al. 2013
Lepisorus sinensis Ching	Pseudovittaria	Khine & Schneider 2020	Qi et al. 2013	Lindsay &Middleton 2012
Lepisorus sordidus (C.Chr.) Ching	Pseudovittaria	Khine & Schneider 2020	Qi et al. 2013
Lepisorus subconfluens Ching	Pseudovittaria	Khine & Schneider 2020	Qi et al. 2013	Lindsay &Middleton (2012)
Lepisorus suboligolepidus Ching	Pseudovittaria		Qi et al. 2013	Lindsay &Middleton 2012
Lepisorus thunbergianus Ching	Pseudovittaria	Khine & Schneider 2020	Qi et al. 2013		Lindsay &Middleton 2012
Lepisorus tibeticus Ching & S.K.Wu	Pseudovittaria		Qi et al. 2013
Lepisorus tosaensis (Makino) H.Ito	Pseudovittaria		Qi et al. 2013
Lepisorus eilophyllus Ching	Sclerophyllon		Qi et al. 2013	Qi et al. 2013
Lepisorus loriformis Ching	Sclerophyllon	Khine & Schneider 2020	Qi et al. 2013
Lepisorus pseudonudus	Sclerophyllon	Khine & Schneider 2020	Qi et al. 2013
Lepisorus sublinearis Ching	Sclerophyllon	Khine & Schneider 2020	Qi et al. 2013	Lindsay &Middleton 2012	Lindsay &Middleton 2012
Lepisorus accedens (Blume) Hosok.	Weatherbya			Lindsay &Middleton 2012
References
Fujiwara T, Liu H, Khine PK, Zuo A, Zhang S, Xing D, Schneider H (2020) Rediscovery of Lepisorus cespitosus supported the floristic affinities between western Yunnan and southeast Tibet. Plant Systematics and Evolution 306: 77.
Khine, P. K., & Schneider, H. (2020). Data on pteridophyte species diversity and status of the International Union for Conservation of Nature in each political unit of Myanmar. Data in Brief 30: 105503.
Lindsay, S. & Middleton, D.J. (2012 onwards). Ferns of Thailand, Laos and Cambodia. http://rbg-web2.rbge.org.uk/thaiferns/
Qi X-P, Zhang X-C, Lin Y-X, Gilbert MG, Hovenkamp PH (2013) Lepisorus (J. Smith) Ching. In: Wu ZY, Raven PH, Hong DY (Eds), Flora of China Vol. 2-3 (Pteridophytes). Science Press, Beijing & Missouri Botanical Garden Press, St. Louis, 808–824.
Vongthavone, T., Tagane, S., PHONEPASEUTH, P., SOUVANNAKHOUMMANE, K., & Souladeth, P. (2021). Twelve new records of Pteridophytes from Bolaven Plateau, southern Laos. Thai Forest Bulletin (Botany), 49: 182-190.
Zhao CF, Wei R, Zhang XC, Xiang QP (2020) Backbone phylogeny of Lepisorus (Polypodiaceae) and a novel infrageneric classification based on the total evidence from plastid and morphological data. Cladistics 36: 235–258.
