# Supplementary material for: ﻿Lepisorusmedioximus (Polypodiales, Polypodiaceae), a new species from Shan State of Myanmar
Source: PhytoKeys. 2022 Jun 20;201:23–34. doi: 10.3897/phytokeys.201.84911 (PMC9848922; doi:10.3897/phytokeys.201.84911)
Supplement: Supplementary material 2 — Table S2 [file phytokeys-201-023_article-84911__-s002.xlsx]

## Sheet: test
Table S2. Summary table for the information of species used in the phylogenetic analyses in this study
Species	Voucher information	RbcL	atpB-rbcL	rps4-trnS	trnL-F
Lepisorus accedens (Bl.) Hosok.	FJ11-129 Schneider H	KX891369	KX891381	KX891400	KX891353
Lepisorus affinis Ching	Zhang 4219 (PE)	GQ256256	GQ256086	GQ256328	GQ256173
Lepisorus albertii (Regel) Ching	Zhang 4325 (PE)	GQ256257	GQ256087	GQ256329	GQ256174
Lepisorus angustus Ching	Z.H. Shen S25 (PE)	GQ256290	GQ256127	GQ256364	GQ256214
Lepisorus annamensis (C.Chr.) Li Wang	D Li 873 (PE)	GQ256252	GQ256079	GQ256324	GQ256166
Lepisorus annuifrons (Mak.) Ching	Kyoto Kokubo s.n. (TI)	GQ256258	GQ256089	GQ256331	GQ256176
Lepisorus asterolepis (Baker) Ching	Zhang 5171 (PE)	GQ256259	GQ256090	GQ256332	GQ256177
Lepisorus bampsii (Pichi Serm.) M.J.Zink	R.Viane 11233 (PE)	GQ256260	GQ256091	GQ256333	GQ256178
Lepisorus bicolor Ching	Zhang 5157 (PE)	GQ256261	GQ256092	GQ256334	GQ256179
Lepisorus boninensis Ching	TBG acc.54022	GQ256262	GQ256093	GQ256335	GQ256180
Lepisorus carnosus (Wall. ex J. Sm.) C.F. Zhao, R. Wei & X.C. Zhang	Zhang 4364 (PE)	GU126698	GU126706	GU126717	GU126728
Lepisorus cespitosus Y. X. Lin	FRG-201901-170 (HITBC)	LC524157	LC524158	LC524160	LC524159
Lepisorus clathratus (C.B.Clarke) Ching	Zhang 4515 (PE)	GQ256275	GQ256110	GQ256349	GQ256197
Lepisorus confluens W.M.Chu	C.D. Xu s.n. (PE)	GQ256264	GQ256095	GQ256337	GQ256182
Lepisorus contortus (Christ) Ching	Zhang 5204 (PE)	GQ256265	GQ256096	GQ256338	GQ256183
Lepisorus elegans Ching et W.M.Chu	Zhang 4444 (PE)	GQ256268	GQ256100	GQ256342	GQ256187
Lepisorus ensatus (Thunb.) C.F. Zhao	R. Wei & X.C. Zhang/Zhang 3611 (PE)	GQ256319	GQ256161	GQ256397	GQ256247
Lepisorus excavatus (Bory ex Willd.) Ching	Hemp 3561 (DSM)	DQ642155	GQ256101	DQ642193	GQ256188
Lepisorus fortunei (T. Moore) C.M. Kuo	Shui 80768 (PE)	-	GQ256157	GQ256393	GQ256243
Lepisorus hachijoensis Sa. Kurata	Zhang 4358 (PE)	GQ256269	GQ256103	GQ256343	GQ256190
Lepisorus henryi (Hieron. ex C.Chr.) Li Wang	Shui 80679 (PE)	GQ256253	GQ256080	GQ256325	GQ256167
Lepisorus hsiaowutaiensis Ching et S.K.Wu	Q.R. Liu s.n. (PE)	GQ256271	GQ256105	GQ256345	GQ256192
Lepisorus jakonensis (Blanf.) Ching	C.F. Zhao LZ_8 (PE)	MK806439	MK806440	MK806441	MK806442
Lepisorus kawakamii (Hayata) Tagawa	Ranker 2051 (COLO)	EU482940	GQ256106	DQ482990	GQ256193
Lepisorus kuchenensis (Y.C.Wu) Ching	J.M. Xi 08188 (PE)	GQ256272	GQ256107	GQ256346	GQ256194
Lepisorus kuratae T. Fujiw. & Seriz.	T. Fujiwara 16040627 (TNS)	LC331942	-	LC332111	-
Lepisorus lewisii (Baker) Ching	Y Liu 05620 (PE)	GQ256273	GQ256108	GQ256347	GQ256195
Lepisorus likiangensis Ching et S.K.Wu	Zhang 4488 (PE)	GQ256274	GQ256109	GQ256348	GQ256196
Lepisorus lineariformis Ching et S.K.Wu	Zhang 4771 (PE)	GQ256276	GQ256111	GQ256350	GQ256198
Lepisorus longifolius (Blume) Holttum	Cranfill BF012 (UC)	DQ642157	GQ256113	DQ642195	GQ256200
Lepisorus loriformis (Wall.) Ching	Zhang 4440 (PE)	GQ256278	GQ256114	GQ256352	GQ256201
Lepisorus luchunensis Y. X. Lin	Qi 097 (PE)	HQ712000	HQ712007	HQ712008	HQ712019
Lepisorus macrosphaerus (Baker) Ching	Zhang 4794 (PE)	GQ256280	GQ256116	GQ256354	GQ256203
Lepisorus maculosus (Christ) C.F. Zhao	R. Wei & X.C. Zhang /Shui 80596 (PE)	GQ256323	GQ256165	GQ256401	GQ256251
Lepisorus marginatus Ching	Zhang 3360 (PE)	GQ256281	GQ256117	GQ256355	GQ256204
Lepisorus medioximus T. Fujiw., K. Hori, P.K. Khine	Hori et al. 108225 (MBK)	LC710539	LC710541	LC710543	LC710545
Lepisorus medioximus T. Fujiw., K. Hori, P.K. Khine	Hori et al. 108229 (MBK)	LC710540	LC710542	LC710544	LC710546
Lepisorus megasorus (C.Chr.) Ching	Cranial TW069 (UC)	DQ642158	GQ256119	DQ642196	GQ256206
Lepisorus mikawanus Sa. Kurata	T. Fujiwara 16120817 (TNS)	LC331943	-	LC332112	-
Lepisorus miyoshianus (Makino) Fraser-Jenk. & Subh. Chandra	C.C. Liu DB06104 (PE)	GQ256255	GQ256085	GQ256327	GQ256172
Lepisorus monilisorus (Hayata) Tagawa	H.M. Zhang 20050117 (PE)	GQ256283	GQ256120	GQ256357	GQ256207
Lepisorus morrisonensis (Hayata) H.Ito	Zhang 5113 (PE)	GQ256284	GQ256121	GQ256358	GQ256208
Lepisorus mucronatus (Fée) Li Wang	Jaman 5891 (UC)	AY362562	GQ256081	AY362629	GQ256168
Lepisorus nigripes T. Fujiw. & Seriz.	T. Fujiwara 16040603 (TNS)	LC331931	-	LC332099	-
Lepisorus normalis (D. Don) C.F. Zhao, R. Wei & X.C. Zhang	Wade 4101 (TAIF)	MH175520	MH665003	MH665157	MH665221
Lepisorus nudus Ching	F.J. 1749	AY362564	HQ712005	HQ712009	HQ712018
Lepisorus nyalamensis Ching & S. K. Wu	Zhang 5276 (PE)	HQ711999	HQ712004	-	-
Lepisorus obscurevenulosus (Hayata) Ching	Zhang 4151 (PE)	GQ256286	GQ256123	GQ256360	GQ256210
Lepisorus oligolepidus (Baker) Ching	Zhang 5082 (PE)	GQ256287	GQ256124	GQ256361	GQ256211
Lepisorus onoei Ching	Zhang 4352 (PE)	GQ256288	GQ256125	GQ256362	GQ256212
Lepisorus palmatopedatus (Baker) C.F. Zhao, R. Wei & X.C. Zhang	Zhang 4482 (PE)	GQ256318	GQ256160	GQ256396	GQ256246
Lepisorus patungensis Ching & S.K.Wu	Zhang 3413 (PE)	GQ256289	GQ256126	GQ256363	GQ256213
Lepisorus perrierianus Ching	EB 245	HQ711995	HQ712003	-	HQ712017
Lepisorus platyrhynchos (Kunze) Li Wang	Kreier s.n.	DQ642152	GQ256082	DQ642190	GQ256169
Lepisorus pseudonudus Ching	Zhang 4249 (PE)	GQ256291	GQ256128	GQ256365	GQ256215
Lepisorus pseudoussuriensis Tagawa	Cranfill TW093 (UC)	EU482943	GQ256129	EU482993	GQ256216
Lepisorus pumilus Ching & S.K. Wu	M.Z. Wang 60667 (PE)	GQ256292	GQ256132	GQ256366	GQ256217
Lepisorus pyriformis (Ching) C.F. Zhao,R. Wei & X.C. Zhang	JRH2242 Jiang RH	KX891374	KX891388	KX891406	KX891361
Lepisorus rostratus (Bedd.) C.F. Zhao, R. Wei & X.C. Zhang	wxp108 Wei XP et al	KX891376	KX891390	KX891407	KX891363
Lepisorus rotundus Ching	RV 7675	HQ711996	HQ712006	HQ712012	HQ712015
Lepisorus schraderi (Mett.) Faden	RV 8253	HQ711998	HQ712002	HQ712010	HQ712016
Lepisorus scolopendrius (Ham.ex D.Don.) Menhra	Zhang 2295 (PE)	GQ256293	GQ256133	GQ256367	GQ256218
Lepisorus scolopendrius (Ham.ex D.Don.) Menhra	Zhang 4659 (PE)	GQ256295	GQ256134	GQ256369	GQ256220
Lepisorus sinensis (C.Chr.) Ching	Shui 81069 (PE)	GQ256296	GQ256135	GQ256370	GQ256221
Lepisorus sordidus (C.Chr.) Ching	Zhang 3218 (PE)	GQ256297	GQ256136	GQ256371	GQ256222
Lepisorus soulieana (Christ) X.C.Zhang & Q.R.Liu	Zhang 5168 (PE)	GQ256321	GQ256163	GQ256399	GQ256249
Lepisorus spicatus (L.) Li Wang	Ranker 1915 (COLO)	EF463244	GQ256083	DQ642191	GQ256170
Lepisorus squanatus (A.R. Sm. & X.C. Zhang) C.F. Zhao, R. Wei & X.C. Zhang	X.C. Zhang 3925 (PE)	KX891378	KX891392	KX891408	KX891365
Lepisorus stenitus (C.B.Clarke) Y.X.Lin	Z.D. Fang XZ-412 (PE)	GQ256279	GQ256115	GQ256353	GQ256202
Lepisorus subconfluens Ching	Zhang 4518 (PE)	GQ256299	GQ256137	GQ256373	GQ256224
Lepisorus subhemionitideus (Christ) C.F. Zhao, R. Wei & X.C. Zhang	Zhang 4111 (PE)	GU126693	GU126701	GU126712	GU126723
Lepisorus suboligolepidus Ching	Zhang 4537 (PE)	-	GQ256140	GQ256376	GQ256227
Lepisorus subsessilis Ching & Y.X.Lin	Zhang 1075 (PE)	-	GQ256141	GQ256377	GQ256228
Lepisorus superficialis (Blume) C.F. Zhao	R. Wei & X.C. Zhang/ 1290 Zhang XC (PE)	KX891379	KX891394	KX891409	KX891366
Lepisorus thaipainensis Ching & S.K.Wu	G.Y.Rao 2005-045A (PE)	GQ256302	GQ256142	GQ256378	GQ256229
Lepisorus thubergianus (Kaulf.) Ching	Koichi Ohora 2005042404 (TI)	GQ256305	GQ256145	GQ256381	GQ256232
Lepisorus tibeticus Ching & S.K.Wu	Zhang 4694 (PE)	GQ256307	GQ256147	GQ256383	GQ256234
Lepisorus tosaensis (Makino) H.Ito	Sayumi Fujimoto 2005042904 (TI)	GQ256309	GQ256149	GQ256385	GQ256236
Lepisorus uchiyamae (Makino) H.Ito	Sayumi Fujimoto 2005042902 (TI)	GQ256310	GQ256150	GQ256386	GQ256237
Lepisorus ussuriensis (Regel et Maack) Ching var. ussuriensis	B.D.Liu s.n. (PE)	GQ256311	GQ256151	GQ256387	GQ256238
Lepisorus ussuriensis (Regel & Maack) Ching var. distans (Makino) Tagawa	Sayumi Fujimoto SF05051602 (TI)	GQ256312	GQ256152	GQ256388	GQ256239
Lepisorus vesicular-paleaceus (Hieron.) Pic. Serm.	RV 11233	HQ711997	HQ712001	HQ712011	-
Lepisorus waltonii (Ching) S. L. Yu	Zhang 4639 (PE)	GQ256322	GQ256164	GQ256400	GQ256250
Lepisorus xiphiopteris (Baker) W.M.Chu	C.D. Xu A0303 (PE)	GQ256313	GQ256153	GQ256389	GQ256240
Lepisorus yamaokae Seriz.	TNS:766444	AB575271	-	-	-
Lepisorus zippelii (Blume) C.F. Zhao, R. Wei & X.C. Zhang	Wade 1794 (TAIF)	MH051188	-	MH113487	MH113520
Lepisous heterolepis (Rosenst.) Ching	Zhang 5064 (PE)	GQ256270	GQ256104	GQ256344	GQ256191
Lepisous medogensis Ching et Y.X.Lin	Z.D. Famg XZ-266 (PE)	GQ256282	GQ256118	GQ256356	GQ256205
Lepsorus sublinearis (Baker) Ching	Shui 81060 (PE)	GQ256300	GQ256138	GQ256374	GQ256225
Leptochilus ellipticus (Thunb.) Noot.	Zhang 1923 (PE)	EU482949	-	EU482999	EU483045
Bosmania membranacea (D.Don) Testo	Li 95 (PE)	EU482962	-	EU483013	EU483059
Microsorum punctatum (L.) Copel.	Zhang 4194 (PE)	GQ256316	GQ256158	GQ256394	GQ256244
